# Supplementary material for: The changing neglected tropical disease landscape in Africa: implications for policy, practice, and strengthening health systems
Source: Health Aff Sch. 2025 Jul 31;3(7):qxaf136. doi: 10.1093/haschl/qxaf136 (PMC12311265; doi:10.1093/haschl/qxaf136)
Supplement: qxaf136_Supplementary_Data [file qxaf136_supplementary_data.zip]

Archive with 4 entries (4 files):
- Downs et al_ COI Baker.docx
- coi_disclosure (2)_AT.docx
- coi_disclosure (2)_DH.docx
- coi_disclosure (2)_PD.docx
